# Supplementary material for: Differences in the viral genome between HPV-positive cervical and oropharyngeal cancer
Source: PLoS One. 2018 Aug 30;13(8):e0203403. doi: 10.1371/journal.pone.0203403 (PMC6117069; doi:10.1371/journal.pone.0203403)
Supplement: S1 Table — (XLSX) [file pone.0203403.s001.xlsx]

## Sheet: Sheet1
S1 Table. Distribution of HPV types
	Cervix		Oropharynx
HPV type	No. of samples	Percentage	No. of samples	Percentage
HPV16	64	0.528926	125	0.912409
HPV18	22	0.181818	2	0.0145985
HPV45	12	0.0991736	1	0.00729927
HPV33	6	0.0495868	0	0
HPV31	4	0.0330579	0	0
HPV35	4	0.0330579	6	0.0437956
HPV56	2	0.0165289	0	0
HPV11	1	0.00826446	0	0
HPV30	1	0.00826446	0	0
HPV51	1	0.00826446	0	0
HPV53	1	0.00826446	0	0
HPV59	1	0.00826446	0	0
HPV67	1	0.00826446	2	0.0145985
HPV69	1	0.00826446	1	0.00729927
Total	121		137
