# Supplementary material for: Differences in the viral genome between HPV-positive cervical and oropharyngeal cancer
Source: PLoS One. 2018 Aug 30;13(8):e0203403. doi: 10.1371/journal.pone.0203403 (PMC6117069; doi:10.1371/journal.pone.0203403)
Supplement: S2 Table — (XLSX) [file pone.0203403.s002.xlsx]

## Sheet: Sheet1
S2 Table. Distribution of HPV 16 variants
HPV 16	Cervix		Oropharynx
variant	No. of samples	Percentage	No. of samples	Percentage
EUR	34	0.7	77	0.836957
AS	1	0.02	6	0.0652174
AF1A	1	0.02	1	0.0108696
AF2A	1	0.02	1	0.0108696
AFR2B	1	0.02	1	0.0108696
NA	0	0	2	0.0217391
AA1	7	0.14	2	0.0217391
AA2	4	0.08	2	0.0217391
Total	49		92
